# Supplementary material for: Ba2Sb4GeS10
Source: Acta Crystallogr Sect E Struct Rep Online. 2013 Apr 5;69(Pt 5):i24. doi: 10.1107/S1600536813007988 (PMC3647782; doi:10.1107/S1600536813007988)
Supplement: Supplementary file 1 [file e-69-00i24-sup1.cif]

##############################################################################
#                                                                            #
# This CIF contains the data in a paper accepted for publication in          #
# Acta Crystallographica Section E. It conforms to the requirements of       #
# Notes for Authors for Acta Crystallographica Section E, and has been       #
# peer reviewed under the auspices of the IUCr Commission on Journals.       #
#                                                                            #
# Full details of the Crystallographic Information File format               #
# are given in the paper "The Crystallographic Information File (CIF):       #
# a New Standard Archive File for Crystallography" by S. R. Hall, F. H.      #
# Allen and I. D. Brown [Acta Cryst. (1991), A47, 655-685].                  #
#                                                                            #
# The current version of the core CIF dictionary is obtainable from          #
# ftp://ftp.iucr.org/pub/cif_core.dic.                                       #
#                                                                            #
# Software is freely available for graphical display of the structure(s)     #
# in this CIF. For information consult the CIF software page                 #
# http://www.iucr.org/resources/cif/software.                                #
#                                                                            #
# This file may be used for bona fide research purposes within the           #
# scientific community so long as proper attribution is given to the journal # 
# article from which it was obtained.                                        #
#                                                                            #
##############################################################################
data_I
_audit_creation_method     SHELXL-97
_chemical_name_systematic
;
Dibarium tetraantimony(III) germanium(IV) decasulfide
;
_chemical_name_common     ?
_chemical_formula_moiety     'Ba2 Ge S10 Sb4'
_chemical_formula_sum     'Ba2 Ge S10 Sb4'
_chemical_formula_iupac     'Ba2 Sb4 Ge S10'
_chemical_formula_weight     1154.87
_chemical_melting_point     ?
_symmetry_cell_setting     tetragonal
_symmetry_space_group_name_H-M     'P 42/m b c'
_symmetry_space_group_name_Hall     '-P 4ac 2ab'
loop_
    _symmetry_equiv_pos_as_xyz
    'x, y, z'
    '-x, -y, z'
    '-y, x, z+1/2'
    'y, -x, z+1/2'
    '-x+1/2, y+1/2, -z'
    'x+1/2, -y+1/2, -z'
    'y+1/2, x+1/2, -z+1/2'
    '-y+1/2, -x+1/2, -z+1/2'
    '-x, -y, -z'
    'x, y, -z'
    'y, -x, -z-1/2'
    '-y, x, -z-1/2'
    'x-1/2, -y-1/2, z'
    '-x-1/2, y-1/2, z'
    '-y-1/2, -x-1/2, z-1/2'
    'y-1/2, x-1/2, z-1/2'
_cell_length_a     11.3119(4)
_cell_length_b     11.3119(4)
_cell_length_c     13.6384(9)
_cell_angle_alpha     90.00
_cell_angle_beta     90.00
_cell_angle_gamma     90.00
_cell_volume     1745.16(14)
_cell_formula_units_Z     4
_cell_measurement_reflns_used     1877
_cell_measurement_theta_min     2.3391
_cell_measurement_theta_max     27.4797
_cell_measurement_temperature     293(2)
_cell_special_details     ?
_exptl_crystal_description     rod
_exptl_crystal_colour     dark-red
_exptl_crystal_size_max     0.22
_exptl_crystal_size_mid     0.07
_exptl_crystal_size_min     0.07
_exptl_crystal_density_diffrn     4.395
_exptl_crystal_density_meas     ?
_exptl_crystal_density_method     'not measured'
_exptl_crystal_F_000     2032
_exptl_absorpt_coefficient_mu     13.404
_exptl_absorpt_correction_type     multi-scan
_exptl_absorpt_process_details     '(<i>CrystalClear</i>; Rigaku, 2007)'
_exptl_absorpt_correction_T_min     0.5299
_exptl_absorpt_correction_T_max     1.0000
_exptl_special_details     ?
_diffrn_ambient_temperature     293(2)
_diffrn_radiation_type     MoK\a
_diffrn_radiation_wavelength     0.71073
_diffrn_radiation_source     'fine-focus sealed tube'
_diffrn_radiation_monochromator     graphite
_diffrn_measurement_device_type     'Rigaku SCXMini CCD'
_diffrn_measurement_method     'CCD_Profile_fitting'
_diffrn_detector_area_resol_mean     ?
_diffrn_reflns_number     12411
_diffrn_reflns_av_R_equivalents     0.0296
_diffrn_reflns_av_sigmaI/netI     0.0128
_diffrn_reflns_theta_min     2.55
_diffrn_reflns_theta_max     27.48
_diffrn_reflns_theta_full     27.48
_diffrn_measured_fraction_theta_max     1.000
_diffrn_measured_fraction_theta_full     1.000
_diffrn_reflns_limit_h_min     -14
_diffrn_reflns_limit_h_max     14
_diffrn_reflns_limit_k_min     -14
_diffrn_reflns_limit_k_max     11
_diffrn_reflns_limit_l_min     -16
_diffrn_reflns_limit_l_max     17
_diffrn_standards_number     ?
_diffrn_standards_interval_count     ?
_diffrn_standards_interval_time     ?
_diffrn_standards_decay_%     ?
_refine_special_details
;
Refinement of <i>F</i>^2^ against ALL reflections. The weighted <i>R</i>-factor
<i>wR</i> and goodness of fit <i>S</i> are based on <i>F</i>^2^, conventional
<i>R</i>-factors <i>R</i> are based on <i>F</i>, with <i>F</i> set to zero for
negative <i>F</i>^2^. The threshold expression of <i>F</i>^2^ >
\s(<i>F</i>^2^) is used only for calculating <i>R</i>-factors(gt) <i>etc</i>.
and is not relevant to the choice of reflections for refinement.
<i>R</i>-factors based on <i>F</i>^2^ are statistically about twice as large
as those based on <i>F</i>, and <i>R</i>- factors based on ALL data will be
even larger.
;
_reflns_number_total     1046
_reflns_number_gt     1032
_reflns_threshold_expression     I>2sigma(I)
_refine_ls_structure_factor_coef     Fsqd
_refine_ls_matrix_type     full
_refine_ls_R_factor_all     0.0183
_refine_ls_R_factor_gt     0.0177
_refine_ls_wR_factor_gt     0.0415
_refine_ls_wR_factor_ref     0.0418
_refine_ls_goodness_of_fit_ref     1.145
_refine_ls_restrained_S_all     1.145
_refine_ls_number_reflns     1046
_refine_ls_number_parameters     45
_refine_ls_number_restraints     0
_refine_ls_hydrogen_treatment     ?
_refine_ls_weighting_scheme     calc
_refine_ls_weighting_details
         'calc w=1/[\s^2^(Fo^2^)+(0.0214P)^2^+3.2912P] where P=(Fo^2^+2Fc^2^)/3'
_atom_sites_solution_hydrogens     ?
_atom_sites_solution_primary     direct
_atom_sites_solution_secondary     difmap
_refine_ls_shift/su_max     0.000
_refine_ls_shift/su_mean     0.000
_refine_diff_density_max     0.656
_refine_diff_density_min     -0.735
_refine_ls_extinction_method     'SHELXL97 (Sheldrick, 2008)'
_refine_ls_extinction_coef     0.00225(8)
_refine_ls_extinction_expression
                                  'Fc^*^=kFc[1+0.001xFc^2^\l^3^/sin(2\q)]^-1/4^'
loop_
    _atom_type_symbol
    _atom_type_description
    _atom_type_scat_dispersion_real
    _atom_type_scat_dispersion_imag
    _atom_type_scat_source
    'S' 'S' 0.1246 0.1234
                         'International Tables Vol C Tables 4.2.6.8 and 6.1.1.4'
    'Ge' 'Ge' 0.1547 1.8001
                         'International Tables Vol C Tables 4.2.6.8 and 6.1.1.4'
    'Sb' 'Sb' -0.5866 1.5461
                         'International Tables Vol C Tables 4.2.6.8 and 6.1.1.4'
    'Ba' 'Ba' -0.3244 2.2819
                         'International Tables Vol C Tables 4.2.6.8 and 6.1.1.4'
_computing_data_collection     '<i>CrystalClear</i> (Rigaku, 2007)'
_computing_cell_refinement     '<i>CrystalClear</i> (Rigaku, 2007)'
_computing_data_reduction     '<i>CrystalClear</i> (Rigaku, 2007)'
_computing_structure_solution     'SHELXS97 (Sheldrick, 2008)'
_computing_structure_refinement     'SHELXL97 (Sheldrick, 2008)'
_computing_molecular_graphics     'DIAMOND (Brandenburg, 2005)'
_computing_publication_material     'publCIF (Westrip, 2010)'
loop_
    _atom_site_type_symbol
    _atom_site_label
    _atom_site_fract_x
    _atom_site_fract_y
    _atom_site_fract_z
    _atom_site_U_iso_or_equiv
    _atom_site_adp_type
    _atom_site_calc_flag
    _atom_site_refinement_flags
    _atom_site_occupancy
    _atom_site_symmetry_multiplicity
    _atom_site_disorder_assembly
    _atom_site_disorder_group
    Ba Ba1 0.232424(19) 0.732424(19) 0.2500 0.01704(10) Uani d S 1 2 . .
    Sb Sb1 0.13578(3) 0.41567(3) 0.0000 0.01543(10) Uani d S 1 2 . .
    Sb Sb2 0.46488(3) 0.34169(3) 0.0000 0.01796(10) Uani d S 1 2 . .
    Ge Ge1 0.0000 0.0000 0.2500 0.01175(15) Uani d S 1 4 . .
    S S1 0.27060(10) 0.24355(10) 0.0000 0.0136(2) Uani d S 1 2 . .
    S S2 0.01781(8) 0.15428(7) 0.34843(6) 0.01631(18) Uani d . 1 1 . .
    S S3 0.02261(7) 0.32137(8) 0.13186(6) 0.01777(19) Uani d . 1 1 . .
loop_
    _atom_site_aniso_label
    _atom_site_aniso_U_11
    _atom_site_aniso_U_22
    _atom_site_aniso_U_33
    _atom_site_aniso_U_12
    _atom_site_aniso_U_13
    _atom_site_aniso_U_23
    Ba1 0.01715(12) 0.01715(12) 0.01683(15) 0.00214(11) -0.00097(7) 0.00097(7)
    Sb1 0.01518(17) 0.01341(17) 0.01771(17) 0.00143(11) 0.000 0.000
    Sb2 0.01151(17) 0.02030(18) 0.02206(18) -0.00225(12) 0.000 0.000
    Ge1 0.0126(2) 0.0126(2) 0.0101(3) 0.000 0.000 0.000
    S1 0.0101(5) 0.0121(5) 0.0184(6) -0.0006(4) 0.000 0.000
    S2 0.0201(4) 0.0142(4) 0.0146(4) -0.0020(3) -0.0009(3) -0.0026(3)
    S3 0.0131(4) 0.0254(4) 0.0147(4) -0.0025(3) 0.0024(3) -0.0028(3)
_geom_special_details
;
All e.s.d.'s (except the e.s.d. in the dihedral angle between two l.s. planes)
are estimated using the full covariance matrix. The cell e.s.d.'s are taken
into account individually in the estimation of e.s.d.'s in distances, angles
and torsion angles; correlations between e.s.d.'s in cell parameters are only
used when they are defined by crystal symmetry. An approximate (isotropic)
treatment of cell e.s.d.'s is used for estimating e.s.d.'s involving l.s.
planes.
;
loop_
    _geom_bond_atom_site_label_1
    _geom_bond_atom_site_label_2
    _geom_bond_site_symmetry_2
    _geom_bond_distance
    _geom_bond_publ_flag
    Ba1 S2 14_665 3.2505(9) ?
    Ba1 S2 11_566 3.2505(9) ?
    Ba1 S3 11_566 3.3596(9) ?
    Ba1 S3 14_665 3.3596(9) ?
    Ba1 S3 2_565 3.3599(8) ?
    Ba1 S3 8 3.3599(8) ?
    Ba1 S2 8 3.3849(9) ?
    Ba1 S2 2_565 3.3849(9) ?
    Ba1 S1 11_566 3.4121(2) ?
    Ba1 S1 5 3.4121(2) ?
    Sb1 S3 10 2.4517(9) ?
    Sb1 S3 . 2.4517(9) ?
    Sb1 S1 . 2.4732(12) ?
    Sb2 S1 . 2.4621(12) ?
    Sb2 S3 6 2.6576(9) ?
    Sb2 S3 13_665 2.6576(9) ?
    Sb2 S2 8 2.9352(9) ?
    Sb2 S2 15_665 2.9352(9) ?
    Ge1 S2 . 2.2110(8) ?
    Ge1 S2 12_556 2.2110(8) ?
    Ge1 S2 2 2.2110(8) ?
    Ge1 S2 11_556 2.2110(8) ?
    S1 Ba1 3_654 3.4121(2) ?
    S1 Ba1 12_656 3.4121(2) ?
    S2 Sb2 15_666 2.9352(9) ?
    S2 Ba1 12_656 3.2505(9) ?
    S2 Ba1 2_565 3.3849(9) ?
    S3 Sb2 13_565 2.6576(9) ?
    S3 Ba1 12_656 3.3596(9) ?
    S3 Ba1 2_565 3.3599(8) ?
loop_
    _geom_angle_atom_site_label_1
    _geom_angle_atom_site_label_2
    _geom_angle_atom_site_label_3
    _geom_angle_site_symmetry_1
    _geom_angle_site_symmetry_3
    _geom_angle
    _geom_angle_publ_flag
    S2 Ba1 S2 14_665 11_566 130.04(3) ?
    S2 Ba1 S3 14_665 11_566 76.46(2) ?
    S2 Ba1 S3 11_566 11_566 64.06(2) ?
    S2 Ba1 S3 14_665 14_665 64.06(2) ?
    S2 Ba1 S3 11_566 14_665 76.46(2) ?
    S3 Ba1 S3 11_566 14_665 74.69(3) ?
    S2 Ba1 S3 14_665 2_565 153.52(2) ?
    S2 Ba1 S3 11_566 2_565 74.09(2) ?
    S3 Ba1 S3 11_566 2_565 129.53(3) ?
    S3 Ba1 S3 14_665 2_565 122.17(3) ?
    S2 Ba1 S3 14_665 8 74.09(2) ?
    S2 Ba1 S3 11_566 8 153.52(2) ?
    S3 Ba1 S3 11_566 8 122.17(3) ?
    S3 Ba1 S3 14_665 8 129.53(3) ?
    S3 Ba1 S3 2_565 8 85.35(3) ?
    S2 Ba1 S2 14_665 8 66.88(3) ?
    S2 Ba1 S2 11_566 8 131.76(3) ?
    S3 Ba1 S2 11_566 8 140.05(2) ?
    S3 Ba1 S2 14_665 8 75.40(2) ?
    S3 Ba1 S2 2_565 8 89.05(2) ?
    S3 Ba1 S2 8 8 62.66(2) ?
    S2 Ba1 S2 14_665 2_565 131.76(3) ?
    S2 Ba1 S2 11_566 2_565 66.88(3) ?
    S3 Ba1 S2 11_566 2_565 75.40(2) ?
    S3 Ba1 S2 14_665 2_565 140.05(2) ?
    S3 Ba1 S2 2_565 2_565 62.66(2) ?
    S3 Ba1 S2 8 2_565 89.05(2) ?
    S2 Ba1 S2 8 2_565 142.24(3) ?
    S2 Ba1 S1 14_665 11_566 63.42(2) ?
    S2 Ba1 S1 11_566 11_566 115.56(2) ?
    S3 Ba1 S1 11_566 11_566 61.18(2) ?
    S3 Ba1 S1 14_665 11_566 116.86(3) ?
    S3 Ba1 S1 2_565 11_566 120.60(3) ?
    S3 Ba1 S1 8 11_566 61.24(2) ?
    S2 Ba1 S1 8 11_566 111.96(2) ?
    S2 Ba1 S1 2_565 11_566 68.80(2) ?
    S2 Ba1 S1 14_665 5 115.56(2) ?
    S2 Ba1 S1 11_566 5 63.42(2) ?
    S3 Ba1 S1 11_566 5 116.86(3) ?
    S3 Ba1 S1 14_665 5 61.18(2) ?
    S3 Ba1 S1 2_565 5 61.24(2) ?
    S3 Ba1 S1 8 5 120.60(3) ?
    S2 Ba1 S1 8 5 68.80(2) ?
    S2 Ba1 S1 2_565 5 111.96(2) ?
    S1 Ba1 S1 11_566 5 177.82(4) ?
    S3 Sb1 S3 10 . 94.37(4) ?
    S3 Sb1 S1 10 . 88.82(3) ?
    S3 Sb1 S1 . . 88.82(3) ?
    S1 Sb2 S3 . 6 84.63(3) ?
    S1 Sb2 S3 . 13_665 84.63(3) ?
    S3 Sb2 S3 6 13_665 85.17(4) ?
    S1 Sb2 S2 . 8 80.46(3) ?
    S3 Sb2 S2 6 8 164.84(3) ?
    S3 Sb2 S2 13_665 8 90.69(3) ?
    S1 Sb2 S2 . 15_665 80.46(3) ?
    S3 Sb2 S2 6 15_665 90.69(3) ?
    S3 Sb2 S2 13_665 15_665 164.84(3) ?
    S2 Sb2 S2 8 15_665 89.54(3) ?
    S2 Ge1 S2 . 12_556 111.63(2) ?
    S2 Ge1 S2 . 2 105.23(4) ?
    S2 Ge1 S2 12_556 2 111.63(2) ?
    S2 Ge1 S2 . 11_556 111.63(2) ?
    S2 Ge1 S2 12_556 11_556 105.23(4) ?
    S2 Ge1 S2 2 11_556 111.63(2) ?
    Sb2 S1 Sb1 . . 101.27(4) ?
    Sb2 S1 Ba1 . 3_654 91.466(19) ?
    Sb1 S1 Ba1 . 3_654 91.31(2) ?
    Sb2 S1 Ba1 . 12_656 91.466(19) ?
    Sb1 S1 Ba1 . 12_656 91.31(2) ?
    Ba1 S1 Ba1 3_654 12_656 175.62(4) ?
    Ge1 S2 Sb2 . 15_666 96.58(3) ?
    Ge1 S2 Ba1 . 12_656 92.47(3) ?
    Sb2 S2 Ba1 15_666 12_656 86.85(2) ?
    Ge1 S2 Ba1 . 2_565 88.96(3) ?
    Sb2 S2 Ba1 15_666 2_565 154.96(3) ?
    Ba1 S2 Ba1 12_656 2_565 117.39(2) ?
    Sb1 S3 Sb2 . 13_565 86.21(3) ?
    Sb1 S3 Ba1 . 12_656 92.95(3) ?
    Sb2 S3 Ba1 13_565 12_656 108.63(3) ?
    Sb1 S3 Ba1 . 2_565 151.51(4) ?
    Sb2 S3 Ba1 13_565 2_565 89.30(2) ?
    Ba1 S3 Ba1 12_656 2_565 115.09(3) ?
loop_
    _geom_torsion_atom_site_label_1
    _geom_torsion_atom_site_label_2
    _geom_torsion_atom_site_label_3
    _geom_torsion_atom_site_label_4
    _geom_torsion_site_symmetry_1
    _geom_torsion_site_symmetry_2
    _geom_torsion_site_symmetry_3
    _geom_torsion_site_symmetry_4
    _geom_torsion
    _geom_torsion_publ_flag
    S3 Sb2 S1 Sb1 6 . . . -137.18(2) ?
    S3 Sb2 S1 Sb1 13_665 . . . 137.18(2) ?
    S2 Sb2 S1 Sb1 8 . . . 45.572(18) ?
    S2 Sb2 S1 Sb1 15_665 . . . -45.572(18) ?
    S3 Sb2 S1 Ba1 6 . . 3_654 -45.55(3) ?
    S3 Sb2 S1 Ba1 13_665 . . 3_654 -131.19(3) ?
    S2 Sb2 S1 Ba1 8 . . 3_654 137.20(3) ?
    S2 Sb2 S1 Ba1 15_665 . . 3_654 46.06(2) ?
    S3 Sb2 S1 Ba1 6 . . 12_656 131.19(3) ?
    S3 Sb2 S1 Ba1 13_665 . . 12_656 45.55(3) ?
    S2 Sb2 S1 Ba1 8 . . 12_656 -46.06(2) ?
    S2 Sb2 S1 Ba1 15_665 . . 12_656 -137.20(3) ?
    S3 Sb1 S1 Sb2 10 . . . 132.80(2) ?
    S3 Sb1 S1 Sb2 . . . . -132.80(2) ?
    S3 Sb1 S1 Ba1 10 . . 3_654 41.05(3) ?
    S3 Sb1 S1 Ba1 . . . 3_654 135.44(3) ?
    S3 Sb1 S1 Ba1 10 . . 12_656 -135.44(3) ?
    S3 Sb1 S1 Ba1 . . . 12_656 -41.05(3) ?
    S2 Ge1 S2 Sb2 12_556 . . 15_666 157.74(2) ?
    S2 Ge1 S2 Sb2 2 . . 15_666 36.474(13) ?
    S2 Ge1 S2 Sb2 11_556 . . 15_666 -84.791(7) ?
    S2 Ge1 S2 Ba1 12_556 . . 12_656 -115.15(4) ?
    S2 Ge1 S2 Ba1 2 . . 12_656 123.59(3) ?
    S2 Ge1 S2 Ba1 11_556 . . 12_656 2.32(3) ?
    S2 Ge1 S2 Ba1 12_556 . . 2_565 2.23(2) ?
    S2 Ge1 S2 Ba1 2 . . 2_565 -119.04(3) ?
    S2 Ge1 S2 Ba1 11_556 . . 2_565 119.70(3) ?
    S3 Sb1 S3 Sb2 10 . . 13_565 22.13(4) ?
    S1 Sb1 S3 Sb2 . . . 13_565 -66.60(3) ?
    S3 Sb1 S3 Ba1 10 . . 12_656 130.615(18) ?
    S1 Sb1 S3 Ba1 . . . 12_656 41.89(3) ?
    S3 Sb1 S3 Ba1 10 . . 2_565 -59.38(9) ?
    S1 Sb1 S3 Ba1 . . . 2_565 -148.11(7) ?
_iucr_refine_instructions_details
;
TITL a in P4(2)/mbc
CELL 0.71073  11.3119  11.3119  13.6384  90.000  90.000  90.000
ZERR   4.00   0.0004   0.0004   0.0009   0.000   0.000   0.000
LATT  1
SYMM -X, -Y, Z
SYMM -Y, X, 0.5+Z
SYMM Y, -X, 0.5+Z
SYMM 0.5-X, 0.5+Y, -Z
SYMM 0.5+X, 0.5-Y, -Z
SYMM 0.5+Y, 0.5+X, 0.5-Z
SYMM 0.5-Y, 0.5-X, 0.5-Z
SFAC S GE SB BA
UNIT 40 4 16 8
acta
L.S. 4
BOND
CONF
SIZE 0.22 0.07 0.07
FMAP 2
PLAN 20
WGHT    0.021400    3.291200
EXTI    0.002254
FVAR       0.12185
BA1   4   0.23242   0.73242   0.25000  10.50000   0.01715   0.01715 =
       0.01683   0.00097  -0.00097   0.00214
SB1   3   0.13578   0.41567   0.00000  10.50000   0.01518   0.01341 =
       0.01771   0.00000   0.00000   0.00143
SB2   3   0.46488   0.34169   0.00000  10.50000   0.01151   0.02030 =
       0.02206   0.00000   0.00000  -0.00225
GE1   2   0.00000   0.00000   0.25000  10.25000   0.01259   0.01259 =
       0.01006   0.00000   0.00000   0.00000
S1    1   0.27060   0.24356   0.00000  10.50000   0.01014   0.01213 =
       0.01839   0.00000   0.00000  -0.00063
S2    1   0.01781   0.15428   0.34843  11.00000   0.02005   0.01424 =
       0.01463  -0.00262  -0.00086  -0.00203
S3    1   0.02261   0.32137   0.13187  11.00000   0.01314   0.02543 =
       0.01475  -0.00283   0.00240  -0.00247
HKLF 4
END
;
data_global
_journal_date_recd_electronic     2013-03-08
_journal_date_accepted     2013-03-22
_journal_name_full     'Acta Crystallographica, Section E'
_journal_year     2013
_journal_volume     69
_journal_issue      5
_journal_page_first     i24
_journal_page_last     i24
_journal_paper_category     QI
_journal_paper_doi     10.1107/S1600536813007988
_journal_coeditor_code     JJ2163
_publ_contact_author_name     'Lei Geng'
_publ_contact_author_address
;
Department of Physics and Electronic Information
Huaibei Normal University
Huaibei, Anhui 235000, People's Republic of China
;
_publ_contact_author_email     'lgeng.cn@gmail.com'
_publ_contact_author_fax     '+86-561-3098489'
_publ_contact_author_phone     '+86-561-3098489'
_publ_section_title
;
Ba~2~Sb~4~GeS~10~
;
loop_
    _publ_author_name
    _publ_author_footnote
    _publ_author_address
    'Geng, Lei' .
;
Department of Physics and Electronic Information, Huaibei Normal University,
Huaibei, Anhui 235000, People's Republic of China
;
