# Supplementary material for: Ba2Sb4GeS10
Source: Acta Crystallogr Sect E Struct Rep Online. 2013 Apr 5;69(Pt 5):i24. doi: 10.1107/S1600536813007988 (PMC3647782; doi:10.1107/S1600536813007988)
Supplement: Supplementary file 2 [file e-69-00i24-Isup2.hkl]

# 
# h,k,l, Fc-squared, Fo-squared, sigma(Fo-squared) and status flag 
# 
data_I
_shelx_title ' a in P4(2)/mbc' 
_shelx_refln_list_code          4 
_shelx_F_calc_maximum     1076.20 
_exptl_crystal_F_000      2032.00 
_reflns_d_resolution_high  0.7702 
 
loop_ 
 _symmetry_equiv_pos_as_xyz 
 'x, y, z' 
 '-x, -y, z' 
 '-y, x, z+1/2' 
 'y, -x, z+1/2' 
 '-x+1/2, y+1/2, -z' 
 'x+1/2, -y+1/2, -z' 
 'y+1/2, x+1/2, -z+1/2' 
 '-y+1/2, -x+1/2, -z+1/2' 
 '-x, -y, -z' 
 'x, y, -z' 
 'y, -x, -z-1/2' 
 '-y, x, -z-1/2' 
 'x-1/2, -y-1/2, z' 
 '-x-1/2, y-1/2, z' 
 '-y-1/2, -x-1/2, z-1/2' 
 'y-1/2, x-1/2, z-1/2' 
 
_cell_length_a    11.3119 
_cell_length_b    11.3119 
_cell_length_c    13.6384 
_cell_angle_alpha  90.000 
_cell_angle_beta   90.000 
_cell_angle_gamma  90.000 
 
_shelx_F_squared_multiplier     1.000 
 
loop_ 
 _refln_index_h 
 _refln_index_k 
 _refln_index_l 
 _refln_F_squared_calc 
 _refln_F_squared_meas 
 _refln_F_squared_sigma 
 _refln_observed_status 
   1   1   0    18602.12    18755.04    156.97 o 
   0   2   0    14791.61    14389.24    152.33 o 
   1   2   0    16435.40    17284.99    113.30 o 
   2   2   0    51951.35    53664.62   1406.88 o 
   1   3   0    30273.86    31135.00    323.93 o 
   2   3   0   175041.08   176354.38   1637.02 o 
   3   3   0    38996.52    40968.29    414.66 o 
   0   4   0   112395.54   118336.84   2740.74 o 
   1   4   0    39981.21    38818.12    333.15 o 
   2   4   0   392620.22   397974.09   3594.27 o 
   3   4   0    51660.93    52509.04    324.56 o 
   4   4   0    91186.36    99236.03   4919.60 o 
   1   5   0    61337.45    60435.17    433.77 o 
   2   5   0     1142.03     1368.90     48.66 o 
   3   5   0     1241.28     1462.71     82.35 o 
   4   5   0     3125.77     3511.98     76.18 o 
   5   5   0    15474.46    16358.71    291.53 o 
   0   6   0     9657.48    10244.75    211.66 o 
   1   6   0    93523.30    93779.53    676.44 o 
   2   6   0   326442.66   332913.81   2692.28 o 
   3   6   0     2116.96     1977.61     72.89 o 
   4   6   0     1531.22     1922.98     90.36 o 
   5   6   0    24062.60    24656.85    204.00 o 
   6   6   0   130207.77   136560.53   1153.11 o 
   1   7   0    51385.98    51953.98    386.90 o 
   2   7   0     3238.45     3243.94     89.46 o 
   3   7   0     1250.22     1263.70    101.44 o 
   4   7   0    46688.27    47774.09    388.29 o 
   5   7   0    75833.84    78440.90    567.09 o 
   6   7   0    26637.85    27514.22    261.68 o 
   7   7   0    23131.79    22693.60    423.08 o 
   0   8   0    88943.14    90293.93    930.90 o 
   1   8   0    32845.29    33054.52    507.43 o 
   2   8   0    17644.35    17275.40    215.89 o 
   3   8   0    26839.27    26562.99    320.97 o 
   4   8   0    30690.47    30295.06    310.84 o 
   5   8   0   130664.48   135892.03   1163.88 o 
   6   8   0    27771.60    28076.70    290.83 o 
   7   8   0     2871.14     2917.45    177.23 o 
   8   8   0     3275.88     3242.96    182.42 o 
   1   9   0     6088.05     5886.10    130.97 o 
   2   9   0      448.78      578.37     65.35 o 
   3   9   0     8763.61     9007.06    193.18 o 
   4   9   0     1679.51     1865.71    174.12 o 
   5   9   0     5259.07     4957.34    148.16 o 
   6   9   0      527.07      601.74     69.44 o 
   7   9   0    23035.75    23306.03    310.74 o 
   8   9   0       12.47      174.48     51.17 o 
   9   9   0     2387.81     2058.17    296.17 o 
   0  10   0    41501.44    41177.90    693.46 o 
   1  10   0    52913.02    54438.99    558.61 o 
   2  10   0     2357.87     2245.54    134.46 o 
   3  10   0    28800.63    28706.96    352.21 o 
   4  10   0    14189.20    13834.81    220.62 o 
   5  10   0    13848.12    14128.12    316.84 o 
   6  10   0    17688.62    17533.85    247.15 o 
   7  10   0     4315.96     4352.33    252.16 o 
   8  10   0      705.51      731.37     84.58 o 
   9  10   0    62781.35    61829.13   1443.62 o 
  10  10   0     5445.81     4987.78    354.34 o 
   1  11   0      166.88      267.18     47.35 o 
   2  11   0     2933.84     3258.19    269.36 o 
   3  11   0     2850.17     2606.35    120.75 o 
   4  11   0     1703.48     1750.20    133.87 o 
   5  11   0     3431.81     3403.61    220.99 o 
   6  11   0    14361.58    14384.46    259.25 o 
   7  11   0    51229.90    52798.28    526.71 o 
   8  11   0      165.36      159.05     61.25 o 
   9  11   0    26249.29    24537.88    432.56 o 
   0  12   0    25169.35    25091.17    510.88 o 
   1  12   0    36981.02    38050.41    492.58 o 
   2  12   0     5384.94     5313.85    223.20 o 
   3  12   0    48662.21    50753.57    551.08 o 
   4  12   0    24806.58    24773.70    326.34 o 
   5  12   0     8324.72     8571.10    249.65 o 
   6  12   0     3261.50     2932.56    296.27 o 
   7  12   0     3825.34     3605.16    231.64 o 
   8  12   0    22941.96    22720.90    400.94 o 
   1  13   0     2536.76     2606.94    224.26 o 
   2  13   0       79.51      323.37    171.26 o 
   3  13   0    71472.82    73021.98    556.09 o 
   4  13   0     6041.66     5863.35    312.04 o 
   5  13   0     1427.11     1312.55    186.55 o 
   6  13   0      486.84      440.60     66.50 o 
   0  14   0      549.00      587.61    127.28 o 
   1  14   0     5060.48     5156.90    191.99 o 
   2  14   0    11099.31    11101.13    210.66 o 
   3  14   0    24023.48    24121.49    403.32 o 
   4  14   0      402.94      404.52     83.77 o 
   0   2   1    26549.60    26626.35    156.40 o 
   1   2   1    21892.91    21737.65    148.84 o 
   1   3   1    32190.61    31187.73    156.59 o 
   2   3   1     3182.63     3269.89     40.32 o 
   0   4   1    12565.16    12411.08     96.18 o 
   1   4   1    26772.87    26261.09    137.29 o 
   2   4   1     4339.29     4465.38     60.58 o 
   3   4   1     3034.84     3078.11     39.64 o 
   1   5   1      621.73      820.09     40.78 o 
   2   5   1     4316.00     4378.86     54.44 o 
   3   5   1    14053.85    13849.85     96.47 o 
   4   5   1   102805.60   105572.77    445.45 o 
   0   6   1    10680.38    10768.17    130.38 o 
   1   6   1    27035.38    27261.15    172.82 o 
   2   6   1    18001.22    17986.08    180.73 o 
   3   6   1    11453.18    11547.42     97.30 o 
   4   6   1    45613.80    47378.61    305.52 o 
   5   6   1     5036.70     5276.75     77.90 o 
   1   7   1    61219.05    62096.41    328.86 o 
   2   7   1    44302.63    44420.88    254.55 o 
   3   7   1     7771.98     7616.71     93.16 o 
   4   7   1    15296.08    15506.45    130.74 o 
   5   7   1     9932.18    10198.81    104.19 o 
   6   7   1     2167.13     2623.20    103.27 o 
   0   8   1    23990.95    24043.28    264.16 o 
   1   8   1       88.23      182.07     32.54 o 
   2   8   1     9435.72     9422.24    149.00 o 
   3   8   1      275.61      347.67     37.05 o 
   4   8   1     1541.77     1671.58     81.97 o 
   5   8   1     2261.01     2568.85    118.13 o 
   6   8   1     2448.71     2622.44     87.02 o 
   7   8   1    41894.13    42795.30    320.26 o 
   1   9   1      194.66      260.76     37.79 o 
   2   9   1   122876.01   126139.23    811.10 o 
   3   9   1     6531.38     6527.62    114.10 o 
   4   9   1      326.09      435.63     55.24 o 
   5   9   1       26.93       84.88     26.89 o 
   6   9   1      748.71      743.43     53.30 o 
   7   9   1     2125.31     2210.06    137.02 o 
   8   9   1    11701.78    11640.60    205.45 o 
   0  10   1    13357.66    13386.09    203.72 o 
   1  10   1     1438.75     1468.99     89.42 o 
   2  10   1      350.52      373.44     35.12 o 
   3  10   1    17985.41    17575.92    190.29 o 
   4  10   1    19402.93    19019.53    179.91 o 
   5  10   1     4702.83     4696.94    121.01 o 
   6  10   1      910.79      896.93     73.05 o 
   7  10   1        5.82       31.69     26.23 o 
   8  10   1     1214.22     1200.46     85.30 o 
   9  10   1       21.61      108.15     21.71 o 
   1  11   1     9166.50     9160.00    123.79 o 
   2  11   1     8503.33     8341.80    123.37 o 
   3  11   1      576.98      680.90     49.55 o 
   4  11   1    19292.89    19537.87    209.72 o 
   5  11   1     9581.06     9517.80    164.90 o 
   6  11   1    14742.55    15380.08    165.06 o 
   7  11   1     1649.01     1511.00    135.40 o 
   8  11   1      649.82      525.43     65.17 o 
   9  11   1     2807.56     2365.76    193.99 o 
   0  12   1    72589.91    74437.23    590.38 o 
   1  12   1     1031.25     1001.14     66.13 o 
   2  12   1      123.32      193.57     30.19 o 
   3  12   1     3321.48     3192.93    170.85 o 
   4  12   1     8372.88     8334.21    144.74 o 
   5  12   1     3206.64     3115.61    173.15 o 
   6  12   1     1810.05     1683.74    123.99 o 
   7  12   1     1283.11     1312.90    114.60 o 
   8  12   1      638.78      434.68     73.26 o 
   1  13   1     1770.09     1595.40    110.75 o 
   2  13   1     1095.99      963.64     71.55 o 
   3  13   1      199.61      176.92     30.23 o 
   4  13   1     8565.10     8117.18    143.99 o 
   5  13   1     1239.15     1162.37     94.66 o 
   6  13   1     2312.33     1991.49    171.09 o 
   0  14   1      316.33      342.63     70.32 o 
   1  14   1     5703.44     5272.29    189.40 o 
   2  14   1     3140.57     2883.42    157.65 o 
   3  14   1     8356.03     8046.51    238.73 o 
   4  14   1     5232.17     4568.05    190.60 o 
   0   0   2    60289.28    57121.17    727.49 o 
   1   1   2    26082.34    25225.74    198.57 o 
   0   2   2    83781.97    82796.85    513.77 o 
   1   2   2    56353.69    55393.03    249.81 o 
   2   2   2   231949.73   232999.11   2343.39 o 
   1   3   2     5634.01     5718.79     65.32 o 
   2   3   2    70596.69    72066.61    402.06 o 
   3   3   2    72672.13    72928.29    475.62 o 
   0   4   2   328225.38   334730.09   2019.41 o 
   1   4   2    31058.57    29543.24    155.14 o 
   2   4   2     1651.03     2122.82     40.66 o 
   3   4   2     1837.61     1712.74     38.96 o 
   4   4   2    44489.65    44550.18    500.53 o 
   1   5   2    15153.36    15275.61    120.51 o 
   2   5   2    34757.51    34782.58    190.52 o 
   3   5   2    63296.37    65168.91    325.82 o 
   4   5   2    30959.19    31096.11    181.17 o 
   5   5   2     5354.79     5345.97    146.25 o 
   0   6   2    11436.79    10890.75    145.47 o 
   1   6   2     3504.63     3656.44     41.16 o 
   2   6   2    14518.24    14585.79    235.31 o 
   3   6   2    85148.27    85634.34    404.58 o 
   4   6   2    36756.59    36824.39    219.98 o 
   5   6   2    17764.63    17646.63    132.20 o 
   6   6   2    54957.41    56714.70    599.45 o 
   1   7   2     4211.33     4283.03     85.96 o 
   2   7   2     1473.48     1551.75     70.55 o 
   3   7   2     2006.47     2212.90     73.83 o 
   4   7   2    10645.84    10709.76    102.44 o 
   5   7   2     4951.92     5022.38     84.87 o 
   6   7   2    13892.81    14093.91    149.97 o 
   7   7   2    24139.27    24229.61    312.39 o 
   0   8   2    31769.86    30651.48    308.93 o 
   1   8   2    75853.84    76511.72    417.22 o 
   2   8   2     7899.84     7527.96    101.52 o 
   3   8   2    32341.12    32029.45    229.40 o 
   4   8   2    19174.23    19112.38    165.35 o 
   5   8   2    36259.82    37364.06    299.31 o 
   6   8   2    12466.92    12567.96    131.32 o 
   7   8   2    10829.90    10999.84    123.89 o 
   8   8   2    25932.42    26144.03    270.75 o 
   1   9   2    26138.68    26158.29    199.52 o 
   2   9   2     5464.12     5712.35    107.37 o 
   3   9   2    13034.72    12959.02    150.26 o 
   4   9   2      931.58     1078.02     83.71 o 
   5   9   2        8.36      218.54     77.73 o 
   6   9   2     1872.07     1809.54    134.92 o 
   7   9   2    25258.16    25649.80    238.93 o 
   8   9   2    10582.63    10600.28    149.76 o 
   9   9   2     8481.15     8068.89    191.96 o 
   0  10   2    15806.21    16288.22    234.25 o 
   1  10   2      813.14      834.09     61.76 o 
   2  10   2    29347.26    29098.79    277.52 o 
   3  10   2    17050.30    16685.70    186.22 o 
   4  10   2      210.76      260.72     31.27 o 
   5  10   2    53813.23    55282.57    402.02 o 
   6  10   2     6194.38     6368.48    119.24 o 
   7  10   2    26222.27    26623.43    211.37 o 
   8  10   2     3712.44     3648.79    146.34 o 
   9  10   2    11907.86    11600.40    254.21 o 
  10  10   2      773.63      892.86    176.31 o 
   1  11   2     6812.29     6857.09    131.06 o 
   2  11   2     2862.94     2790.21    107.54 o 
   3  11   2    14638.39    14473.11    168.23 o 
   4  11   2     1305.59     1379.75    106.29 o 
   5  11   2    24162.15    24484.23    241.90 o 
   6  11   2     3672.53     3340.87    191.24 o 
   7  11   2    11521.44    11409.29    173.47 o 
   8  11   2    11307.87    10876.98    211.43 o 
   9  11   2     6406.18     6156.81    184.31 o 
   0  12   2     4666.66     4491.75    230.36 o 
   1  12   2    36834.35    37684.60    318.87 o 
   2  12   2       10.75      150.69     28.84 o 
   3  12   2      773.92      816.44     73.10 o 
   4  12   2     1258.29     1214.07     84.86 o 
   5  12   2    11886.72    12124.54    168.35 o 
   6  12   2       17.57       95.66     29.32 o 
   7  12   2      223.26      193.80     39.54 o 
   8  12   2       42.39      148.70     67.74 o 
   1  13   2     4837.61     4870.49    160.23 o 
   2  13   2       16.91       91.81     28.79 o 
   3  13   2     3481.05     3434.24    142.03 o 
   4  13   2     7645.55     7397.74    149.60 o 
   5  13   2     1403.41     1220.96    109.55 o 
   6  13   2     3248.23     3097.52    217.24 o 
   0  14   2      731.42      567.92     80.14 o 
   1  14   2    13517.95    13979.89    200.53 o 
   2  14   2      330.81      386.67     44.43 o 
   3  14   2     3313.34     2885.76    235.22 o 
   4  14   2     1715.82     1338.37    155.64 o 
   0   2   3    14665.04    14596.64    120.31 o 
   1   2   3    13038.31    12384.65     63.98 o 
   1   3   3   317797.41   331899.00   1904.36 o 
   2   3   3     2206.82     2253.05     33.55 o 
   0   4   3    34449.59    34445.72    249.08 o 
   1   4   3    37913.93    37717.59    186.25 o 
   2   4   3      583.62      708.89     37.62 o 
   3   4   3     9274.30     9242.42     77.37 o 
   1   5   3      942.72     1055.49     38.64 o 
   2   5   3    26775.43    26678.24    169.35 o 
   3   5   3    17157.62    16854.25    136.82 o 
   4   5   3    40136.55    40604.68    216.61 o 
   0   6   3    10932.50    11023.71    123.65 o 
   1   6   3    30358.63    30183.78    161.88 o 
   2   6   3    16262.62    15867.63    116.46 o 
   3   6   3     4731.99     4811.97     65.72 o 
   4   6   3    64272.79    65753.40    334.75 o 
   5   6   3     2784.85     2955.18     71.34 o 
   1   7   3    68535.98    69013.01    329.26 o 
   2   7   3     9677.80     9762.02     87.18 o 
   3   7   3     8801.72     8852.11     89.71 o 
   4   7   3      142.56      171.02     20.67 o 
   5   7   3     5752.38     5901.52     87.76 o 
   6   7   3      320.75      440.31     32.34 o 
   0   8   3     7825.70     8106.11    177.89 o 
   1   8   3       71.69      147.07     35.09 o 
   2   8   3      665.33      710.23     47.36 o 
   3   8   3     2813.05     2919.19     87.37 o 
   4   8   3    15124.97    14920.18    162.68 o 
   5   8   3       28.70       71.92     21.22 o 
   6   8   3     5555.42     5577.84    102.62 o 
   7   8   3    27392.70    27513.60    207.93 o 
   1   9   3    16719.99    16660.80    184.82 o 
   2   9   3    40695.66    41097.79    351.34 o 
   3   9   3    14443.56    14230.64    164.05 o 
   4   9   3     1740.55     1815.98     93.97 o 
   5   9   3     9256.30     8996.45    130.78 o 
   6   9   3     6789.09     6753.82    105.88 o 
   7   9   3     1831.75     1751.94    129.08 o 
   8   9   3      565.41      524.25     45.64 o 
   0  10   3       67.08      170.31     48.82 o 
   1  10   3      165.03      252.80     34.52 o 
   2  10   3     8134.59     8010.51    124.95 o 
   3  10   3    17580.13    17298.70    198.81 o 
   4  10   3    35619.71    36398.79    308.47 o 
   5  10   3       71.92      119.24     30.31 o 
   6  10   3     1274.76     1284.78    105.94 o 
   7  10   3     5885.01     5844.82    143.36 o 
   8  10   3       21.66      102.81     32.21 o 
   9  10   3        2.85       72.08     42.00 o 
   1  11   3     5817.02     5850.20    139.10 o 
   2  11   3        6.37      204.35     56.34 o 
   3  11   3      434.91      445.32     61.94 o 
   4  11   3      457.90      502.28     44.01 o 
   5  11   3    12452.75    12319.67    172.97 o 
   6  11   3     8727.21     8678.91    163.97 o 
   7  11   3     1210.13     1173.68    105.33 o 
   8  11   3       52.91       60.35     49.97 o 
   9  11   3     1068.29      877.93    124.81 o 
   0  12   3    63232.25    64285.39    652.40 o 
   1  12   3     1678.48     1636.14     98.85 o 
   2  12   3      781.18      809.57     79.50 o 
   3  12   3     1148.02     1152.82     92.48 o 
   4  12   3     5268.99     5254.20    212.32 o 
   5  12   3     1526.74     1310.62    131.05 o 
   6  12   3     1077.55      929.99     96.81 o 
   7  12   3       58.56      148.98     41.50 o 
   8  12   3     1628.90     1571.35    148.64 o 
   1  13   3     6478.91     6559.96    153.69 o 
   2  13   3    10807.61    10628.38    164.68 o 
   3  13   3     1629.68     1467.58    104.87 o 
   4  13   3        5.94       86.32     46.57 o 
   5  13   3     5270.32     5109.82    195.25 o 
   6  13   3     5096.99     4640.72    203.52 o 
   0  14   3     2976.11     2646.32    258.46 o 
   1  14   3     5670.32     5619.62    232.08 o 
   2  14   3      276.54      264.42     44.35 o 
   3  14   3     3591.86     3058.08    245.86 o 
   0   0   4   814723.19   718263.44  16280.22 o 
   1   1   4     7184.88     7321.01     99.88 o 
   0   2   4    73673.45    71860.09    453.19 o 
   1   2   4      942.68     1138.36     29.12 o 
   2   2   4   275691.47   272347.09   3188.53 o 
   1   3   4    16306.90    16163.04    101.34 o 
   2   3   4   135147.16   133817.13    626.47 o 
   3   3   4    36829.54    37068.76    385.63 o 
   0   4   4    31595.61    31759.41    299.61 o 
   1   4   4     4106.23     3701.39     48.45 o 
   2   4   4    94127.98    94360.59    439.73 o 
   3   4   4    29589.57    28953.67    245.32 o 
   4   4   4   239470.00   240107.77   1537.59 o 
   1   5   4    91876.70    92784.63    421.28 o 
   2   5   4     4967.89     5007.38     60.19 o 
   3   5   4     1971.84     2025.17     49.58 o 
   4   5   4     5785.73     5687.60    144.32 o 
   5   5   4       33.04      141.73     24.91 o 
   0   6   4    90924.43    90369.41    575.40 o 
   1   6   4   194300.00   194476.45    789.51 o 
   2   6   4   166009.61   168217.31    693.31 o 
   3   6   4       81.55       92.54     17.82 o 
   4   6   4     3006.05     3001.34     74.31 o 
   5   6   4     8680.48     8612.20    100.74 o 
   6   6   4     8248.36     8032.62    148.87 o 
   1   7   4    11078.02    10960.55     90.31 o 
   2   7   4        7.47      111.98     37.90 o 
   3   7   4     1831.76     1963.12     70.93 o 
   4   7   4    52248.95    53493.71    293.71 o 
   5   7   4    50132.40    51287.64    291.12 o 
   6   7   4       15.18       80.46     25.19 o 
   7   7   4     2518.34     2480.25    123.25 o 
   0   8   4    63715.30    64036.82    535.76 o 
   1   8   4      755.21      732.15     48.95 o 
   2   8   4        7.55      127.52     22.68 o 
   3   8   4    18118.44    17549.30    144.21 o 
   4   8   4    76032.04    77755.14    524.40 o 
   5   8   4   225663.78   233922.25   1953.57 o 
   6   8   4    36963.63    37432.72    308.59 o 
   7   8   4    15553.12    15367.57    160.61 o 
   8   8   4    10600.78    10515.75    251.13 o 
   1   9   4     6892.28     6722.09    139.53 o 
   2   9   4      161.44      199.26     31.13 o 
   3   9   4    11043.64    10857.78    128.78 o 
   4   9   4     7433.39     7151.82    132.51 o 
   5   9   4     2808.84     2738.17    123.09 o 
   6   9   4     6319.68     6188.17    122.97 o 
   7   9   4    15304.11    15277.24    265.53 o 
   8   9   4      737.30      757.35     63.15 o 
   9   9   4      786.92     1050.81    193.61 o 
   0  10   4    30749.26    30492.21    391.83 o 
   1  10   4   119613.25   123242.38    755.26 o 
   2  10   4    16044.55    15437.48    164.59 o 
   3  10   4    35716.27    35885.84    293.97 o 
   4  10   4      999.21      942.66     66.00 o 
   5  10   4     1117.27     1180.22     81.92 o 
   6  10   4    17557.84    17438.29    234.38 o 
   7  10   4      117.18      272.78     48.71 o 
   8  10   4     4219.39     3974.60    175.05 o 
   9  10   4    37087.45    37811.30    401.09 o 
  10  10   4    13169.28    12556.36    483.15 o 
   1  11   4     8265.13     8241.68    128.07 o 
   2  11   4     3838.75     3830.72    107.92 o 
   3  11   4    22652.00    22463.50    225.00 o 
   4  11   4      945.56      754.81     65.01 o 
   5  11   4    12731.77    12613.49    188.29 o 
   6  11   4    10291.10    10136.36    183.91 o 
   7  11   4    34060.96    34709.03    304.92 o 
   8  11   4     3454.70     2678.52    331.05 o 
   9  11   4    34316.11    34402.54    396.98 o 
   0  12   4     4958.42     4300.74    208.19 o 
   1  12   4     2783.63     2753.07    137.05 o 
   2  12   4       53.55      178.52     41.36 o 
   3  12   4    59590.75    60107.02    475.13 o 
   4  12   4     8863.67     8968.64    183.76 o 
   5  12   4    15741.38    15506.56    254.24 o 
   6  12   4       14.63      138.55     41.52 o 
   7  12   4    41431.25    42009.46    387.35 o 
   1  13   4     2103.85     1970.86    140.71 o 
   2  13   4      571.97      531.18     62.24 o 
   3  13   4    40940.56    42161.96    414.02 o 
   4  13   4     4590.69     4537.49    208.70 o 
   5  13   4     1728.09     1433.47    191.36 o 
   0  14   4     3765.28     3825.89    280.19 o 
   1  14   4    23179.78    23226.02    306.49 o 
   2  14   4     9455.58     9286.33    196.51 o 
   0   2   5      625.74      673.28     36.47 o 
   1   2   5    14586.84    14367.86     85.85 o 
   1   3   5   123558.88   122771.38    657.05 o 
   2   3   5       13.92      105.97     20.34 o 
   0   4   5     4087.96     3910.40     72.88 o 
   1   4   5    34728.71    34563.64    188.79 o 
   2   4   5      207.84      310.31     24.04 o 
   3   4   5     5305.37     5039.70     51.43 o 
   1   5   5     1674.41     1724.96     50.26 o 
   2   5   5    14885.28    14985.20    108.21 o 
   3   5   5     1284.95     1448.04     51.64 o 
   4   5   5    55350.00    55587.34    283.81 o 
   0   6   5    10247.32     9909.57    138.77 o 
   1   6   5    30759.73    30554.51    168.78 o 
   2   6   5     3792.12     3820.38     69.05 o 
   3   6   5     5248.35     5206.40     70.16 o 
   4   6   5    28696.14    28986.75    187.95 o 
   5   6   5     7377.82     7317.37    112.35 o 
   1   7   5    47893.01    48427.23    264.23 o 
   2   7   5    19361.63    19182.75    141.06 o 
   3   7   5        3.24       74.19     58.34 o 
   4   7   5      517.12      626.83     52.01 o 
   5   7   5     9168.35     9182.58    112.23 o 
   6   7   5      354.01      375.11     35.72 o 
   0   8   5     5333.46     5161.12    113.33 o 
   1   8   5      443.43      466.44     29.95 o 
   2   8   5     1970.13     1898.14     70.71 o 
   3   8   5      484.49      486.45     41.73 o 
   4   8   5     6858.90     6574.22    111.50 o 
   5   8   5       27.69       64.92     22.41 o 
   6   8   5     7235.99     7086.07    122.88 o 
   7   8   5    36053.18    36466.44    317.77 o 
   1   9   5     3763.59     3867.46    108.90 o 
   2   9   5    58211.56    58918.52    456.28 o 
   3   9   5     9169.24     9102.14    121.93 o 
   4   9   5      546.96      585.05     45.56 o 
   5   9   5     2584.68     2593.63    162.31 o 
   6   9   5     4577.13     4467.00    131.30 o 
   7   9   5        0.13       90.19     32.01 o 
   8   9   5     1258.25     1192.10    120.35 o 
   0  10   5     5549.21     5406.87    160.24 o 
   1  10   5       17.62      114.38     49.80 o 
   2  10   5     2456.65     2401.13    108.17 o 
   3  10   5    14210.60    13907.44    163.60 o 
   4  10   5    21893.28    21934.59    253.11 o 
   5  10   5     2285.75     2805.86    213.19 o 
   6  10   5       59.50      176.29     44.70 o 
   7  10   5     4652.65     5106.72    182.86 o 
   8  10   5      234.35      296.67     40.16 o 
   9  10   5       28.65      135.96     41.97 o 
   1  11   5     3987.32     3925.17    115.86 o 
   2  11   5      974.16     1002.20     80.65 o 
   3  11   5      194.21      272.03     38.81 o 
   4  11   5     4662.66     4574.81    170.10 o 
   5  11   5    11896.65    11743.13    175.65 o 
   6  11   5    13268.83    13117.28    205.56 o 
   7  11   5     1906.99     1804.60    146.68 o 
   8  11   5        5.42       80.80     47.71 o 
   0  12   5    49888.49    49884.43    732.77 o 
   1  12   5     3057.02     2900.27    136.38 o 
   2  12   5       26.15      113.57     38.21 o 
   3  12   5     1135.03     1076.51     97.26 o 
   4  12   5     8697.18     8757.59    180.73 o 
   5  12   5     4868.80     4989.77    211.58 o 
   6  12   5      700.65      713.88    111.41 o 
   7  12   5      218.10      219.68     52.23 o 
   1  13   5     2160.10     2154.60    149.29 o 
   2  13   5     4718.72     4352.47    253.27 o 
   3  13   5      134.88      171.48     53.55 o 
   4  13   5      645.53      570.14     80.23 o 
   5  13   5     2075.57     2156.32    232.48 o 
   0  14   5     1499.46     1410.81    248.15 o 
   1  14   5     7960.27     7856.20    246.72 o 
   0   0   6   177113.48   170137.75   2606.61 o 
   1   1   6     2158.33     2080.26     50.23 o 
   0   2   6    90815.59    88528.05    545.62 o 
   1   2   6    43375.54    41960.67    199.24 o 
   2   2   6   242274.92   239398.27   2819.87 o 
   1   3   6     7514.96     7463.13     59.85 o 
   2   3   6    39990.89    39381.79    219.90 o 
   3   3   6   108582.08   106524.98    677.85 o 
   0   4   6   203883.33   207344.72   1309.18 o 
   1   4   6    10419.53     9850.92     81.30 o 
   2   4   6    16448.46    16507.04    117.22 o 
   3   4   6     2429.49     2248.87     51.75 o 
   4   4   6    78560.10    77718.98    634.91 o 
   1   5   6    15009.90    15024.12    114.73 o 
   2   5   6    12452.42    12123.79     96.91 o 
   3   5   6    69441.96    70179.05    368.16 o 
   4   5   6    31148.23    31033.31    216.67 o 
   5   5   6     4738.63     4434.70    115.42 o 
   0   6   6    54686.61    55221.63    396.06 o 
   1   6   6       62.38      220.98     55.59 o 
   2   6   6     3602.24     3441.19     62.93 o 
   3   6   6    53618.49    53249.17    299.19 o 
   4   6   6    36663.88    36482.55    256.47 o 
   5   6   6     8607.58     8649.00    118.49 o 
   6   6   6    12659.82    12586.98    281.36 o 
   1   7   6      392.84      422.14     31.02 o 
   2   7   6     2536.78     2481.70     70.47 o 
   3   7   6      465.52      509.61     38.43 o 
   4   7   6     2941.60     2988.06     85.51 o 
   5   7   6      506.13      574.60     42.31 o 
   6   7   6     2693.42     2768.84     95.57 o 
   7   7   6    38743.08    39551.16    454.13 o 
   0   8   6    16153.14    15742.82    184.11 o 
   1   8   6    37942.09    37925.55    264.10 o 
   2   8   6     2619.74     2427.09     76.74 o 
   3   8   6    21548.99    21115.16    180.10 o 
   4   8   6    24280.34    24569.73    225.94 o 
   5   8   6     8509.36     8412.27    119.17 o 
   6   8   6     5310.87     5375.45    101.84 o 
   7   8   6     8635.04     8671.24    132.08 o 
   8   8   6    22667.57    23038.35    537.52 o 
   1   9   6    25851.17    25560.56    239.34 o 
   2   9   6     1692.54     1590.35     80.64 o 
   3   9   6    24082.67    23989.98    300.05 o 
   4   9   6       23.91      112.41     27.25 o 
   5   9   6      413.85      518.80     59.06 o 
   6   9   6     5601.77     5617.30    133.43 o 
   7   9   6    21054.55    20873.32    211.92 o 
   8   9   6    12107.93    12042.16    186.34 o 
   9   9   6     2845.32     2353.50    394.97 o 
   0  10   6    17816.75    18074.86    241.18 o 
   1  10   6     5618.86     5374.11    140.01 o 
   2  10   6    40741.61    41023.63    421.02 o 
   3  10   6    12592.63    12846.55    231.63 o 
   4  10   6     3954.83     4140.48    158.57 o 
   5  10   6    25929.58    26608.54    290.26 o 
   6  10   6     6931.63     7181.64    170.18 o 
   7  10   6    14045.12    14322.89    221.28 o 
   8  10   6     1122.01     1239.09    112.09 o 
   9  10   6     7459.84     7135.31    182.50 o 
   1  11   6     8153.52     8409.37    154.92 o 
   2  11   6      126.28      113.74     32.19 o 
   3  11   6     4984.58     5020.00    157.65 o 
   4  11   6      727.67      971.70    125.99 o 
   5  11   6    23203.52    23325.58    279.67 o 
   6  11   6     2685.62     2364.13    161.60 o 
   7  11   6     9784.90     9277.77    191.44 o 
   8  11   6     1839.40     1462.62    182.18 o 
   0  12   6      741.02      702.99    115.81 o 
   1  12   6    15972.59    16577.71    204.36 o 
   2  12   6      915.79      858.70     76.46 o 
   3  12   6     2084.39     2030.38    200.46 o 
   4  12   6      165.95      281.68     55.46 o 
   5  12   6    13273.34    13345.91    233.95 o 
   6  12   6      465.59      430.39     63.65 o 
   1  13   6      295.15      268.37     49.00 o 
   2  13   6      570.53      460.21     68.12 o 
   3  13   6     6764.63     7034.23    210.59 o 
   4  13   6     4086.77     3747.31    178.41 o 
   0   2   7     9935.51     9648.50    108.53 o 
   1   2   7    11684.48    11307.80     81.10 o 
   1   3   7     7516.05     7703.46     64.99 o 
   2   3   7     2637.02     2541.29     51.51 o 
   0   4   7     3361.08     3376.97     64.23 o 
   1   4   7    14305.20    13726.15    104.94 o 
   2   4   7     3997.10     3912.17     64.55 o 
   3   4   7     1572.45     1640.31     60.58 o 
   1   5   7      433.95      607.12     39.28 o 
   2   5   7     1431.26     1744.91     64.48 o 
   3   5   7    16879.37    16958.68    143.08 o 
   4   5   7    74280.36    74331.45    393.02 o 
   0   6   7     7168.69     6980.01    117.79 o 
   1   6   7    17136.89    16784.45    127.91 o 
   2   6   7     9491.31     9247.32    106.64 o 
   3   6   7     7787.51     7742.84    102.71 o 
   4   6   7    23378.13    23579.77    223.48 o 
   5   6   7     3517.33     3506.90    108.12 o 
   1   7   7    36508.40    35973.18    219.63 o 
   2   7   7    33929.13    33584.05    260.68 o 
   3   7   7    11064.70    10906.72    134.89 o 
   4   7   7    14008.16    13898.71    153.73 o 
   5   7   7     7827.46     7758.69    129.84 o 
   6   7   7     2105.51     2103.22     90.81 o 
   0   8   7    16557.77    16339.72    210.62 o 
   1   8   7       72.56       85.28     24.28 o 
   2   8   7     8835.55     8590.94    115.49 o 
   3   8   7      757.56      766.46     64.89 o 
   4   8   7      350.66      325.39     45.80 o 
   5   8   7     1668.03     1785.13     90.99 o 
   6   8   7     1543.16     1643.21    114.05 o 
   7   8   7    32487.81    32642.50    300.27 o 
   1   9   7     1373.29     1377.77     85.74 o 
   2   9   7    98032.26    99055.88    781.11 o 
   3   9   7     3312.74     3295.21    141.47 o 
   4   9   7      649.90      741.42     76.03 o 
   5   9   7      432.97      449.57     49.98 o 
   6   9   7      133.61      249.37     42.48 o 
   7   9   7     2973.80     2818.54    142.61 o 
   8   9   7    12300.32    12191.32    173.52 o 
   0  10   7    13714.23    13829.72    205.76 o 
   1  10   7      963.86      890.73     74.37 o 
   2  10   7       19.44       97.52     35.61 o 
   3  10   7    12625.91    12424.55    229.21 o 
   4  10   7    11507.62    11404.83    202.68 o 
   5  10   7     4417.34     4210.26    200.97 o 
   6  10   7     1764.22     1740.89    118.42 o 
   7  10   7      133.26      153.08     42.80 o 
   8  10   7     1316.31     1224.91    126.95 o 
   9  10   7       92.81      112.72     48.67 o 
   1  11   7     6571.20     6607.61    192.13 o 
   2  11   7     8350.63     8379.40    189.89 o 
   3  11   7      602.27      534.08     70.28 o 
   4  11   7    18042.71    18070.94    226.46 o 
   5  11   7     6814.68     6762.71    235.47 o 
   6  11   7    12529.98    12531.85    226.17 o 
   7  11   7     1323.10     1015.02    121.34 o 
   0  12   7    53177.12    54514.70    815.74 o 
   1  12   7      752.37      689.05     67.35 o 
   2  12   7        1.42      126.07     46.25 o 
   3  12   7     2900.46     2743.55    169.45 o 
   4  12   7     6547.77     6259.15    174.77 o 
   5  12   7     3129.93     2539.89    271.25 o 
   6  12   7     1151.12      929.74     99.18 o 
   1  13   7      654.86      637.68     88.74 o 
   2  13   7      255.91      287.81     74.77 o 
   3  13   7       50.23       78.56     60.55 o 
   0   0   8  1158204.00  1045051.00  12176.93 o 
   1   1   8      982.79     1123.28     60.04 o 
   0   2   8    11808.89    11201.52    128.85 o 
   1   2   8     5700.37     5854.79     79.11 o 
   2   2   8    43292.91    42578.66    350.25 o 
   1   3   8    20284.26    19820.99    132.08 o 
   2   3   8    87913.82    87329.30    383.36 o 
   3   3   8     2691.92     2705.69     89.97 o 
   0   4   8    49394.46    47898.97    330.52 o 
   1   4   8    13872.38    12954.51    121.07 o 
   2   4   8   145686.41   146970.83    779.46 o 
   3   4   8    29985.21    29283.18    189.20 o 
   4   4   8    79238.72    78397.53    591.29 o 
   1   5   8    24667.53    25147.08    203.18 o 
   2   5   8     2472.51     2533.21     69.22 o 
   3   5   8       49.79      207.45     51.41 o 
   4   5   8     1245.17     1522.46     71.46 o 
   5   5   8    10471.64    10658.61    176.63 o 
   0   6   8        4.34      125.74     41.19 o 
   1   6   8    62017.19    62002.45    325.33 o 
   2   6   8   161826.16   166626.77    868.64 o 
   3   6   8      739.74      911.60     61.37 o 
   4   6   8      272.96      392.03     33.67 o 
   5   6   8    12072.35    11829.05    134.72 o 
   6   6   8    56151.83    57206.39    495.45 o 
   1   7   8    15880.23    15670.92    154.35 o 
   2   7   8     3563.27     3454.87     84.24 o 
   3   7   8      451.04      545.92     38.47 o 
   4   7   8    34650.05    35171.39    285.82 o 
   5   7   8    35322.39    35675.30    247.74 o 
   6   7   8    12322.99    12416.74    146.64 o 
   7   7   8     7390.85     7511.04    180.12 o 
   0   8   8    45841.99    44935.97    508.96 o 
   1   8   8    15952.10    15133.70    160.37 o 
   2   8   8     9307.72     8969.60    130.73 o 
   3   8   8    15584.94    15529.89    152.56 o 
   4   8   8    23233.68    22785.48    202.46 o 
   5   8   8   101978.12   105281.43    625.81 o 
   6   8   8    21471.29    21680.69    196.77 o 
   7   8   8     1367.80     1437.56     79.08 o 
   8   8   8     2349.57     2270.95    201.74 o 
   1   9   8     1608.08     1725.65     85.04 o 
   2   9   8     1070.80      961.37     68.96 o 
   3   9   8    12994.37    12581.76    154.06 o 
   4   9   8      159.96      189.46     35.25 o 
   5   9   8     1633.01     1640.00    118.51 o 
   6   9   8     1413.67     1420.30     92.32 o 
   7   9   8    16597.15    16883.20    213.34 o 
   8   9   8       37.85      112.30     39.35 o 
   9   9   8      460.44      333.96     63.65 o 
   0  10   8    19960.90    20163.87    431.90 o 
   1  10   8    41583.02    42211.28    463.71 o 
   2  10   8     5152.29     4988.05    147.60 o 
   3  10   8    17069.43    17062.83    197.50 o 
   4  10   8     4265.87     4170.60    203.83 o 
   5  10   8     6077.91     6322.76    213.79 o 
   6  10   8    14076.93    14138.16    203.79 o 
   7  10   8     1622.01     1423.54    144.23 o 
   8  10   8     1174.06     1070.24    107.90 o 
   1  11   8      247.04      211.84     44.52 o 
   2  11   8     4556.88     4598.61    197.89 o 
   3  11   8     3161.02     3149.54    188.16 o 
   4  11   8     1388.53     1320.29    143.72 o 
   5  11   8     2727.04     2681.25    181.92 o 
   6  11   8    10110.75     9746.22    188.97 o 
   7  11   8    34235.91    35048.46    310.79 o 
   0  12   8    12089.25    12052.97    368.24 o 
   1  12   8    18712.02    18773.99    295.64 o 
   2  12   8     1923.74     1966.73    152.12 o 
   3  12   8    36181.04    37229.79    443.61 o 
   4  12   8    13436.13    13384.73    239.80 o 
   5  12   8     7134.08     7196.70    218.45 o 
   1  13   8      298.73      279.80     58.78 o 
   0   2   9    26051.10    25275.64    197.57 o 
   1   2   9     4454.22     4267.87     68.38 o 
   1   3   9    60574.55    61105.46    322.99 o 
   2   3   9        0.62       63.62     41.45 o 
   0   4   9    27664.76    27097.09    294.21 o 
   1   4   9     9925.90     9763.71    109.04 o 
   2   4   9      154.13      278.94     28.27 o 
   3   4   9     2308.49     2518.22     82.24 o 
   1   5   9       14.51      103.39     33.78 o 
   2   5   9     5555.26     5686.00     93.93 o 
   3   5   9       20.35      154.96     36.26 o 
   4   5   9    27023.39    27133.67    214.92 o 
   0   6   9     4285.60     4032.32    128.54 o 
   1   6   9     8136.30     8093.39    116.47 o 
   2   6   9    20594.63    20958.88    186.82 o 
   3   6   9     5066.16     5190.26    101.46 o 
   4   6   9    47073.76    47685.63    347.13 o 
   5   6   9      151.32      157.23     25.52 o 
   1   7   9    38244.06    38262.92    317.74 o 
   2   7   9     9901.74     9679.04    130.85 o 
   3   7   9      392.57      392.95     35.43 o 
   4   7   9     3600.02     3564.06     84.62 o 
   5   7   9     2257.91     2542.25    101.20 o 
   6   7   9      846.65      902.49     60.09 o 
   0   8   9    16320.15    16715.50    275.53 o 
   1   8   9     1405.51     1482.09     86.40 o 
   2   8   9     2068.16     1957.14     88.56 o 
   3   8   9      465.11      432.94     36.85 o 
   4   8   9     3407.58     3479.58    103.70 o 
   5   8   9     1652.44     1543.05    108.64 o 
   6   8   9      457.05      420.84     43.20 o 
   7   8   9    11947.15    12072.10    136.09 o 
   1   9   9     2188.75     2043.50    124.05 o 
   2   9   9    40053.07    39691.36    319.12 o 
   3   9   9     5370.26     5181.75    118.61 o 
   4   9   9       37.33      111.04     33.19 o 
   5   9   9     1158.40     1142.05     83.92 o 
   6   9   9     1202.62     1032.39     80.55 o 
   7   9   9       54.33       91.04     31.05 o 
   8   9   9      665.37      552.33     61.30 o 
   0  10   9      525.30      553.06    128.84 o 
   1  10   9     2562.25     2578.75    230.93 o 
   2  10   9     2712.82     2602.05    173.84 o 
   3  10   9    10618.51    10893.81    224.58 o 
   4  10   9    16503.02    16601.73    229.66 o 
   5  10   9      126.02      141.03     43.14 o 
   6  10   9      578.52      461.36     57.25 o 
   7  10   9       60.71      160.69     37.43 o 
   1  11   9     7089.42     6987.08    202.24 o 
   2  11   9     1519.67     1586.24    151.82 o 
   3  11   9      107.06      148.58     65.68 o 
   4  11   9     3291.65     3225.20    201.42 o 
   5  11   9     4795.32     4721.50    189.70 o 
   6  11   9     3479.69     3366.64    222.43 o 
   0  12   9    44910.84    47043.03    653.71 o 
   1  12   9       60.38      112.83     52.68 o 
   2  12   9     1324.57     1124.00    146.34 o 
   3  12   9     1758.04     1867.01    180.66 o 
   4  12   9     2510.80     2120.75    348.32 o 
   0   0  10       17.31      112.63     60.53 o 
   1   1  10    15720.11    14984.47    165.79 o 
   0   2  10    20673.66    19734.43    182.31 o 
   1   2  10    16862.36    16065.36    131.92 o 
   2   2  10    62520.04    62173.53    472.11 o 
   1   3  10     1829.67     1935.33     97.71 o 
   2   3  10    25710.64    25675.78    179.35 o 
   3   3  10    16960.86    16924.66    214.22 o 
   0   4  10   143117.88   143909.80   1442.80 o 
   1   4  10    16557.80    15863.32    148.76 o 
   2   4  10      747.44      875.85     48.62 o 
   3   4  10      961.02     1125.48     60.32 o 
   4   4  10     8702.02     8684.46    186.04 o 
   1   5  10     4902.76     4937.63     91.49 o 
   2   5  10    17490.75    17282.27    161.29 o 
   3   5  10    20452.67    20532.88    176.62 o 
   4   5  10     9789.78     9700.51    133.21 o 
   5   5  10     1650.57     1570.35    122.23 o 
   0   6  10      143.08      130.37     44.80 o 
   1   6  10     3867.74     3926.08     92.57 o 
   2   6  10    12966.77    13023.33    146.35 o 
   3   6  10    41534.17    41650.76    315.68 o 
   4   6  10    12345.68    12382.88    145.33 o 
   5   6  10    10273.70    10376.41    120.86 o 
   6   6  10    47830.46    48770.61    416.00 o 
   1   7  10     7511.01     7415.11    124.21 o 
   2   7  10      707.27      674.87     54.56 o 
   3   7  10     2142.71     2139.45    113.16 o 
   4   7  10     6100.02     6087.32    119.42 o 
   5   7  10     5256.50     5374.57    108.12 o 
   6   7  10    12498.50    12569.16    130.59 o 
   7   7  10     6213.90     5924.44    196.78 o 
   0   8  10    19179.30    19412.16    298.94 o 
   1   8  10    46426.25    47125.49    348.79 o 
   2   8  10     6039.61     5765.79    119.65 o 
   3   8  10    17094.24    17549.57    167.32 o 
   4   8  10     6586.76     6683.63    118.48 o 
   5   8  10    26200.01    26333.39    184.72 o 
   6   8  10     8262.63     8037.24    114.20 o 
   7   8  10     4878.51     4866.63    131.84 o 
   8   8  10    13154.11    13010.60    295.37 o 
   1   9  10    11043.77    10801.91    163.93 o 
   2   9  10     3343.15     3139.06    157.97 o 
   3   9  10     3647.96     3767.88    121.02 o 
   4   9  10      521.41      540.84     51.10 o 
   5   9  10      155.18      186.31     37.38 o 
   6   9  10      246.16      225.03     35.47 o 
   7   9  10    13915.44    14490.75    180.51 o 
   8   9  10     4667.45     4685.82    211.98 o 
   0  10  10     5707.10     5583.15    260.83 o 
   1  10  10       31.66      113.33     49.76 o 
   2  10  10     9982.26     9764.99    229.84 o 
   3  10  10     8698.84     9097.16    245.11 o 
   4  10  10      181.14      231.45     41.23 o 
   5  10  10    38455.20    39422.21    461.67 o 
   6  10  10     2728.34     2855.06    200.59 o 
   1  11  10     2258.97     2051.21    151.07 o 
   2  11  10     2459.24     2435.06    201.52 o 
   3  11  10    11674.43    11796.66    235.51 o 
   4  11  10     1088.02      859.95    117.47 o 
   5  11  10    11391.75    10847.95    227.72 o 
   0  12  10     4600.80     3930.75    497.25 o 
   1  12  10    28018.05    28965.74    361.64 o 
   0   2  11      210.64      187.38     32.96 o 
   1   2  11     4798.46     4802.86     97.59 o 
   1   3  11    80727.59    81336.41    513.55 o 
   2   3  11      614.74      653.72     46.21 o 
   0   4  11     3328.52     3231.61    140.45 o 
   1   4  11    14722.41    14438.42    166.17 o 
   2   4  11       82.18       79.26     24.03 o 
   3   4  11     3547.18     3643.55     92.52 o 
   1   5  11      722.50      735.74     48.98 o 
   2   5  11    10071.74     9847.89    137.80 o 
   3   5  11     5169.87     5243.20    101.64 o 
   4   5  11    17260.06    17525.98    151.91 o 
   0   6  11     5402.31     5412.14    179.19 o 
   1   6  11    14453.23    14572.12    177.73 o 
   2   6  11     1950.53     1969.07    111.49 o 
   3   6  11     1385.54     1449.19     67.02 o 
   4   6  11    16197.96    16163.34    160.43 o 
   5   6  11     2186.57     2114.29    108.57 o 
   1   7  11    23159.24    23235.23    209.55 o 
   2   7  11     4332.15     4324.39    116.14 o 
   3   7  11     1574.65     1496.43     93.65 o 
   4   7  11      331.21      256.89     33.61 o 
   5   7  11     3720.22     3957.37    118.28 o 
   6   7  11      123.41      102.61     26.89 o 
   0   8  11     1239.25     1190.51    125.94 o 
   1   8  11       54.70      135.73     30.98 o 
   2   8  11      262.10      330.36     44.24 o 
   3   8  11      939.95      929.27     60.84 o 
   4   8  11     6891.66     6645.57    136.48 o 
   5   8  11       50.00      126.00     26.03 o 
   6   8  11     3981.10     3700.60    128.73 o 
   7   8  11    16658.96    16982.39    186.04 o 
   1   9  11     5392.78     4952.78    134.60 o 
   2   9  11    18558.65    18377.87    196.14 o 
   3   9  11     5470.10     5312.84    145.50 o 
   4   9  11      748.74      614.44     62.89 o 
   5   9  11     3335.90     3092.05    132.05 o 
   6   9  11     3597.55     3608.91    166.11 o 
   7   9  11      419.79      329.97     44.89 o 
   0  10  11      384.29      541.35    108.66 o 
   1  10  11       54.74       87.42     51.17 o 
   2  10  11     2270.53     2145.26    168.45 o 
   3  10  11     8068.10     8117.33    221.65 o 
   4  10  11    14912.46    15443.69    414.94 o 
   5  10  11      210.79      199.13     47.92 o 
   1  11  11     1993.82     1732.22    198.68 o 
   2  11  11        3.44      190.53     59.04 o 
   3  11  11      351.68      420.12     85.89 o 
   0   0  12   358911.69   376371.91   6184.71 o 
   1   1  12    11028.76    10778.11    229.06 o 
   0   2  12    11105.74    10425.38    211.10 o 
   1   2  12      543.00      559.02     43.03 o 
   2   2  12    61062.25    59931.61    565.26 o 
   1   3  12     3054.97     3096.32     96.59 o 
   2   3  12    35002.47    34425.68    264.80 o 
   3   3  12    34826.90    35248.08    329.86 o 
   0   4  12    14432.16    14449.40    250.64 o 
   1   4  12     4417.54     4227.64    102.02 o 
   2   4  12    50545.02    51287.36    316.23 o 
   3   4  12     7067.57     6747.16    102.84 o 
   4   4  12    55387.90    57130.02    545.80 o 
   1   5  12    41088.50    41966.83    304.06 o 
   2   5  12        0.78      136.07     31.52 o 
   3   5  12       13.28       96.28     29.83 o 
   4   5  12     1769.37     1730.33     97.29 o 
   5   5  12       60.09      113.23     29.80 o 
   0   6  12    10645.64    10365.55    217.98 o 
   1   6  12    53211.07    54210.44    377.54 o 
   2   6  12    75675.95    77808.64    488.11 o 
   3   6  12      603.19      703.81     56.32 o 
   4   6  12      623.32      597.13     49.35 o 
   5   6  12     6070.02     5950.09    108.04 o 
   6   6  12    13827.17    13675.30    200.22 o 
   1   7  12    14332.71    14409.07    176.06 o 
   2   7  12      474.55      615.83     49.99 o 
   3   7  12      391.08      449.96     42.78 o 
   4   7  12    12215.25    12611.66    151.65 o 
   5   7  12    31128.19    32026.60    240.93 o 
   6   7  12      906.61      887.10     67.91 o 
   7   7  12     5591.79     5642.31    166.17 o 
   0   8  12    35464.43    36099.79    357.83 o 
   1   8  12     2175.04     2060.87    114.57 o 
   2   8  12      127.68      204.17     34.36 o 
   3   8  12     9370.92     9192.64    155.76 o 
   4   8  12    26531.95    26971.63    224.95 o 
   5   8  12    62167.50    64357.28    471.48 o 
   6   8  12    10594.92    10671.21    153.63 o 
   7   8  12     8637.37     8798.69    153.18 o 
   1   9  12     4445.00     4714.52    166.46 o 
   2   9  12      298.15      283.35     42.63 o 
   3   9  12      613.44      661.96     65.71 o 
   4   9  12     7516.18     7747.33    178.47 o 
   5   9  12     2722.48     2624.15    189.61 o 
   0  10  12    16450.19    16831.84    389.66 o 
   1  10  12    38203.00    40467.52    423.90 o 
   2  10  12     2458.13     2383.07    200.01 o 
   3  10  12    18108.28    18518.98    277.05 o 
   4  10  12     3263.88     3665.06    224.28 o 
   0   2  13      757.62      679.50     79.43 o 
   1   2  13     4580.01     4482.67    101.32 o 
   1   3  13     9937.34     9676.87    130.29 o 
   2   3  13      241.05      227.63     27.58 o 
   0   4  13      631.52      603.45     71.01 o 
   1   4  13    10138.84    10131.15    151.63 o 
   2   4  13      895.76      929.73     66.40 o 
   3   4  13     1087.54     1067.41     71.30 o 
   1   5  13      876.63      944.68     66.50 o 
   2   5  13     2705.94     2643.80    137.01 o 
   3   5  13      981.48      859.46     63.22 o 
   4   5  13    24612.69    24786.77    183.94 o 
   0   6  13     3700.23     3464.96    216.56 o 
   1   6  13    10529.41    10651.06    148.65 o 
   2   6  13        5.40       78.91     33.47 o 
   3   6  13     2219.69     2106.48    170.02 o 
   4   6  13     3141.42     2963.34    123.62 o 
   5   6  13     4487.82     4451.69    131.03 o 
   1   7  13    11872.74    11808.30    148.46 o 
   2   7  13    10916.83    10914.49    164.26 o 
   3   7  13     2811.97     2809.27    150.27 o 
   4   7  13     1214.22     1166.67     82.17 o 
   5   7  13     5405.07     5727.22    157.19 o 
   6   7  13      227.24      201.68     28.78 o 
   0   8  13     1594.24     1585.37    171.61 o 
   1   8  13      599.41      519.11     48.35 o 
   2   8  13     1646.03     1706.67     99.02 o 
   3   8  13        6.20      186.22     41.60 o 
   4   8  13      779.43      686.41     59.12 o 
   5   8  13       19.63       73.04     35.84 o 
   1   9  13        3.31      168.79     40.78 o 
   2   9  13    31132.82    32772.36    375.78 o 
   3   9  13     2034.03     1967.11    146.02 o 
   4   9  13       33.31       70.59     44.97 o 
   0   0  14    40622.74    39894.71   1097.11 o 
   1   1  14     2221.83     2160.71    170.16 o 
   0   2  14    23099.46    23066.92    483.64 o 
   1   2  14    12207.47    11541.78    163.38 o 
   2   2  14    71832.23    72274.59    709.20 o 
   1   3  14     1397.89     1342.52     95.11 o 
   2   3  14    10416.60    10546.32    149.99 o 
   3   3  14    19831.46    19552.38    322.40 o 
   0   4  14    54921.50    55293.54    432.96 o 
   1   4  14     2319.11     2316.55    113.65 o 
   2   4  14     4690.71     4517.10    137.87 o 
   3   4  14      530.92      466.90     46.70 o 
   4   4  14    24770.95    24700.46    323.95 o 
   1   5  14     1850.93     1936.92    115.95 o 
   2   5  14     3688.92     3549.43    129.91 o 
   3   5  14    21159.35    21233.08    193.60 o 
   4   5  14    12072.84    12010.76    182.97 o 
   5   5  14     3129.44     2858.87    245.55 o 
   0   6  14    18436.57    18964.93    287.90 o 
   1   6  14      399.35      350.15     37.22 o 
   2   6  14     1589.12     1641.84    121.28 o 
   3   6  14    16305.92    16254.01    175.24 o 
   4   6  14    11897.53    12340.91    176.41 o 
   5   6  14     2741.49     2496.01    137.66 o 
   6   6  14     4040.37     3828.84    236.28 o 
   1   7  14       23.34      101.96     35.42 o 
   2   7  14      406.32      430.76     45.91 o 
   3   7  14       96.84       56.74     35.90 o 
   4   7  14      965.90      957.75     79.37 o 
   5   7  14      515.52      448.85     52.91 o 
   0   8  14     6359.05     6489.89    264.73 o 
   1   8  14    10512.23    10708.19    165.27 o 
   2   8  14      426.15      375.50     43.37 o 
   3   8  14     7222.93     7216.08    155.21 o 
   4   8  14    10103.52    10424.84    166.27 o 
   0   2  15    10517.76    10460.92    343.05 o 
   1   2  15     1469.36     1449.75     93.88 o 
   1   3  15     6403.64     6266.55    136.16 o 
   2   3  15      131.39      121.05     36.22 o 
   0   4  15     7339.41     6977.53    186.99 o 
   1   4  15     1766.58     1615.44     94.35 o 
   2   4  15      504.58      535.60     51.77 o 
   3   4  15      644.55      584.15     67.55 o 
   1   5  15        2.76       41.59     34.61 o 
   2   5  15      621.48      606.13     63.07 o 
   3   5  15     2259.33     2191.57    116.99 o 
   4   5  15    13242.48    13501.85    285.86 o 
   0   6  15     1707.30     1684.65    145.58 o 
   1   6  15     2289.64     2149.77    132.80 o 
   2   6  15     8639.57     8572.27    165.04 o 
   3   6  15     2255.92     2142.52    144.74 o 
   4   6  15    15417.11    15006.59    207.69 o 
   1   7  15    13171.95    13151.00    181.69 o 
   2   7  15     5282.98     5171.72    148.73 o 
   3   7  15      372.55      357.75     53.90 o 
   0   0  16   177772.97   192953.52   2974.49 o 
   1   1  16      766.46      826.95    124.13 o 
   0   2  16     6564.74     6442.10    311.65 o 
   1   2  16      919.07      939.25     94.49 o 
   2   2  16    20544.24    21051.57    418.70 o 
   1   3  16     7965.82     7993.99    183.81 o 
   2   3  16    22587.15    22642.66    277.32 o 
   3   3  16     2120.33     2088.87    245.77 o 
   0   4  16    12423.07    12986.17    342.82 o 
   1   4  16     2272.02     2188.89    157.66 o 
   2   4  16    21870.60    22374.27    258.79 o 
   3   4  16     8970.22     9009.78    194.89 o 
   4   4  16    38610.16    39551.94    640.47 o 
   1   5  16     3663.65     3708.39    198.70 o 
   2   5  16     1700.64     1678.84    114.56 o 
   3   5  16     1000.57      897.19     88.47 o 
   0   6  16     4107.33     4004.15    267.79 o 
   1   6  16    21363.59    21503.26    266.60 o 
   0   2  17     4311.24     4401.42    239.96 o 
   1   2  17      724.61      727.70     97.71 o 
   1   3  17    17920.95    18064.24    274.55 o 
   2   3  17       83.74      142.93     53.64 o 
   0   4  17     6497.10     6378.82    319.00 o 
                                                 
